# Supplementary material for: Uterus didelphys: the first case report on molecular profiling of endometrial tissue from both uterine cavities
Source: Reprod Biol Endocrinol. 2025 Jan 4;23:1. doi: 10.1186/s12958-024-01330-7 (PMC11699791; doi:10.1186/s12958-024-01330-7)
Supplement: Supplementary file 1 — Supplementary Material 1 [file 12958_2024_1330_MOESM1_ESM.xlsx]

## Sheet: DATA
68 endometrial receptivity-associated genes. beREADY algorithm (www.beready.ee, Celvia, Competence Centre on Health Technologies, Tartu, Estonia)
Gene
ABCC3
ACADSB
ANXA2
ANXA4
AOX1
APOD
AQP3
ARG2
ARID5B
BCL6
C10orf10
C1R
C4BPA
CAAP1
CAMK2D
CD55
CEBPD
CFD
CLDN4
COMP
CP
CRABP2
DDX52
DEFB1
DKK1
DPP4
DYNLT3
EDN3
EDNRB
EFNA1
ENPEP
FOXN2
G0S2
GADD45A
GBP2
GGNBP2
GNLY
GPX3
HABP2
ICA1L
ID4
IDO1
IGFBP1
IL15
LAMB3
LEFTY1
MAOA
MAP3K5
MMP7
MT1G
MT1H
NDRG1
NNMT
OGT
OLFM1
PAEP
PPIP5K2
PRUNE2
RIC3
S100P
SERPING1
SFRP4
SLC1A1
SPP1
TCN1
TPM2
TSPAN8
YARS2
