# Supplementary material for: Uterus didelphys: the first case report on molecular profiling of endometrial tissue from both uterine cavities
Source: Reprod Biol Endocrinol. 2025 Jan 4;23:1. doi: 10.1186/s12958-024-01330-7 (PMC11699791; doi:10.1186/s12958-024-01330-7)
Supplement: Supplementary file 2 — Supplementary Material 2 [file 12958_2024_1330_MOESM2_ESM.xlsx]

## Sheet: DATA
COMMON METABOLITES								LEFT UTERUS						RIGHT UTERUS
			PEAK AREA		Log Peak area
METABOLITE	HMDB	KEGG	UD	UI	UD	UI		METABOLITE	HMDB	KEGG	PEAK AREA	Log PEAK AREA		METABOLITE	HMDB	KEGG	PEAK AREA	Log PEAK AREA
3'-dephosphocoenzyme A	HMDB0001373	C00882	89760	1718629	4.95308	6.23518		4-acetylphenol sulfate			21792	4.3383		N-(2-furoyl)glycine	HMDB0000439		11348	4.05492
3'-dephospho-CoA-glutathione*			65059	646301	4.81331	5.81043		p-cresol glucuronide*	HMDB0011686		25758	4.41091		dihydroorotate	HMDB03349	C00337	82193	4.91483
glucuronate 1-phosphate*	HMDB0003976	C05385	8986952	908467	6.95361	5.95831		3-methyl catechol sulfate (1)			30870	4.48954		mannose-6-phosphate	HMDB0001078	C00275	102426	5.01041
pantetheine	HMDB0003426	C00831	357706	3119295	5.55353	6.49406		ferulic acid 4-sulfate	HMDB0029200		33164	4.52067		adenosine 3'-monophosphate (3'-AMP)	HMDB0003540	C01267	171110	5.23328
cytidine diphosphate	HMDB0001546	C00112	3293735	485478	6.51769	5.68617		succinoyltaurine			36706	4.56474		protoporphyrin IX	HMDB0000241	C02191	218447	5.33935
adenosine 5'-triphosphate (ATP)	HMDB0000538	C00002	5084224	759589	6.70622	5.88058		perfluorooctanesulfonate (PFOS)	HMDB0059586	C18142	37845	4.57801		acetylphosphate	HMDB0001494	C00227	492508	5.69241
glucosamine-6-phosphate	HMDB0001254	C00352	300225	51434	5.47745	4.71125		gamma-CEHC	HMDB0001931		40855	4.61125		nicotinamide adenine dinucleotide reduced (NADH)	HMDB0001487	C00004	517018	5.71351
fructose 1,6-bisphosphate	HMDB0001058	C05378	4549424	780503	6.65796	5.89237		(3'-5')-cytidylyluridine*			45413	4.65718		guanosine 5'-triphosphate	HMDB0001273	C00044	559674	5.74794
uridine 5'-diphosphate (UDP)	HMDB0000295	C00015	7346649	1286012	6.86609	6.10925		(3'-5')-guanylyluridine			45935	4.66214		adenosine 2'-monophosphate (2'-AMP)	HMDB0011617	C00946	874349	5.94168
riboflavin (Vitamin B2)	HMDB0000244	C00255	481476	2656295	5.68257	6.42428		N-formylphenylalanine	HMDB0240317		46155	4.66422		acisoga	HMDB0061384		877889	5.94344
glutathione, reduced (GSH)	HMDB0000125	D00014,C00051	127474027	649200790	8.10542	8.81238		adenosine-2',3'-cyclic monophosphate	HMDB0011616	C02353	46508	4.66753		adenosine 3',5'-diphosphate	HMDB0000061	C00054	884897	5.94689
spermine	HMDB0001256	C00750	7655596	36381637	6.88398	7.56088		(3'-5')-adenylylcytidine			49294	4.69279		2-piperidinone	HMDB0011749		1322560	6.12142
phosphoenolpyruvate (PEP)	HMDB0000263	C00074	4422000	991666	6.64562	5.99637		1-palmitoyl-GPS (16:0)*			53895	4.73155		6-phosphogluconate	HMDB0001316	C00345	1771489	6.24834
gamma-glutamylcysteine	HMDB0001049	C00669	3232281	14261109	6.50951	7.15415		5alpha-pregnan-3beta-ol,20-one sulfate			56888	4.75502
uridine 5'-triphosphate (UTP)	HMDB0000285	C00075	7124177	1644112	6.85273	6.21593		thyroxine	HMDB0000248	C01829	59812	4.77679
ribose 1-phosphate	HMDB0001489	C00620	2678770	631883	6.42794	5.80064		tetradecadienedioate (C14:2-DC)*			61047	4.78566
valylglycine	HMDB0029127		556460	136670	5.74543	5.13567		ursodeoxycholate	HMDB0000946	C07880	62906	4.79869
adenosine 5'-diphosphoribose (ADP-ribose)	HMDB0001178	C00301	569471	2217486	5.75547	6.34586		cholate	HMDB0000619	C00695	67703	4.83061
thymidine	HMDB0000273	C00214	105586	388736	5.02361	5.58965		thymine	HMDB0000262	C00178	69804	4.84388
CoA-glutathione*		C00920	997211	271912	5.99879	5.43443		3'-dephospho-acetyl-CoA			72694	4.8615
cytidine triphosphate	HMDB0000082	C00063	2272540	620332	6.35651	5.79262		1-methylurate	HMDB0003099	C16359	88490	4.94689
uridine 5'-monophosphate (UMP)	HMDB0000288	C00105	10835323	3139210	7.03484	6.49682		21-hydroxypregnenolone disulfate			93354	4.97013
(3'-5')-adenylylguanosine*			20978	68099	4.32176	4.83314		2-hydroxybehenate	HMDB0061660		102527	5.01084
ribose	HMDB0000283	C00121	911238	2764879	5.95963	6.44168		6-keto prostaglandin F1alpha	HMDB0002886	C05961	107961	5.03327
phosphopantetheine	HMDB0001416	C01134	182661	552880	5.26165	5.74263		1-linoleoyl-GPS (18:2)*			137877	5.13949
dihomo-linolenate (20:3n3 or n6)	HMDB0002925	C03242	9.26959e+07	280432126	7.96706	8.44783		1-methylxanthine	HMDB0010738	C16358	147073	5.16753
ascorbate (Vitamin C)	HMDB0000044	D00018,C00072	36446938	109824133	7.56166	8.0407		2,3-dihydroxyisovalerate	HMDB0012141	C04039	157304	5.19674
3-phosphoglycerate	HMDB0000807	C00597	14357373	4778429	7.15707	6.67929		homocysteine	HMDB0000742	C00155	234328	5.36982
glucuronate	HMDB0000127	C16245	1917539	5401091	6.28274	6.73248		ribulose/xylulose	HMDB0000621		235441	5.37188
fructose	HMDB0000660	C00095	531540	1482920	5.72554	6.17112		sucrose	HMDB0000258	C00089	250629	5.39903
arachidonate (20:4n6)	HMDB0001043	C00219	95499953	262324026	7.98	8.41884		theophylline	HMDB0001889	C07130	299675	5.47665
N4-acetylcytidine	HMDB0005923		209917	569391	5.32205	5.75541		threonylphenylalanine	HMDB0029068		322702	5.5088
3beta-hydroxy-5-cholestenoate	HMDB0012453	C17333	155052	417074	5.19048	5.62021		cytidine 2',3'-cyclic monophosphate	HMDB0011691	C02354	423726	5.62709
glucose 6-phosphate	HMDB0001401	C00092	731608	273616	5.86428	5.43714		linoleoyl-arachidonoyl-glycerol (18:2/20:4) [1]*	HMDB0007257		535297	5.72859
N-acetylglucosamine/N-acetylgalactosamine	HMDB0000212,HMDB0000215	C01074	5101575	13580274	6.7077	7.13291		caproate (6:0)	HMDB0000535	C01585	605172	5.78188
sedoheptulose-7-phosphate	HMDB0001068	C05382	2531844	951720	6.40344	5.97851		sedoheptulose	HMDB0003219	C02076	799117	5.90261
adrenate (22:4n6)	HMDB0002226	C16527	15118475	39886265	7.17951	7.60082
cysteinylglycine	HMDB0000078	C01419	7080142	18320105	6.85004	7.26293
2'-deoxyguanosine	HMDB0000085	C00330	99562	255259	4.99809	5.40698
N1,N12-diacetylspermine	HMDB0002172	C03413	12644664	31963309	7.10191	7.50465
linoleoyl ethanolamide	HMDB0012252		126756	319743	5.10297	5.5048
adenosine 5'-diphosphate (ADP)	HMDB0001341	C00008	6881254	2779053	6.83767	6.4439
2-palmitoyl-GPC (16:0)*	HMDB0061702		1228418	3038943	6.08935	6.48272
2,4-di-tert-butylphenol			13653260	33421969	7.13524	7.52403
1-oleoylglycerol (18:1)	HMDB0011567		6558480	15922239	6.8168	7.202
gluconate	HMDB0000625	C00257	1137856	2756319	6.05609	6.44033
phosphoethanolamine	HMDB0000224	C00346	76248487	31682172	7.88223	7.50081
S-(1,2-dicarboxyethyl)glutathione			2409791	5760497	6.38198	6.76046
eicosapentaenoate (EPA; 20:5n3)	HMDB0001999	C06428	3434860	8118431	6.53591	6.90947
nisinate (24:6n3)	HMDB0013025		347532	815910	5.54099	5.91164
glucose	HMDB0000122	C00031	1459279	3424881	6.16414	6.53465
N6-succinyladenosine	HMDB0000912		1333308	3126719	6.12493	6.49509
5-aminovalerate	HMDB0003355	C00431	21362881	9141667	7.32966	6.96103
2-stearoyl-GPE (18:0)*	HMDB0011129		3688933	8608861	6.5669	6.93495
tartronate (hydroxymalonate)	HMDB0035227	C02287	2709959	1169158	6.43296	6.06787
maltohexaose	HMDB0012253	C01936,G00755	63328	146754	4.8016	5.16659
uridine-2',3'-cyclic monophosphate	HMDB0011640	C02355	164186	380321	5.21534	5.58015
docosapentaenoate (n3 DPA; 22:5n3)	HMDB0006528,HMDB0001976	C16513	3661463	8434056	6.56365	6.92604
cysteine	HMDB0000574	C00097	115324114	265552443	8.06192	8.42415
bilirubin (E,E)*	HMDB0240584		400692	917965	5.60281	5.96283
linoleate (18:2n6)	HMDB0006270,HMDB0000673	C01595	138276849	315419047	8.14075	8.49889
1-myristoylglycerol (14:0)	HMDB0011561	C01885	649577	1465685	5.81263	6.16604
oleate/vaccenate (18:1)	HMDB0003231,HMDB0000573,HMDB0240219,HMDB0000207	C21944,C08367,C01712,C00712	533744568	1181956005	8.72733	9.0726
docosapentaenoate (n6 DPA; 22:5n6)	HMDB0001976	C16513	4440449	9722147	6.64743	6.98776
docosahexaenoyl ethanolamide	HMDB0013658		93410	202025	4.97039	5.30541
3-methylhistidine	HMDB0000479	C01152	1254389	2701819	6.09843	6.43166
S-methylglutathione		C11347	781166	1679979	5.89274	6.2253
1-palmitoyl-GPG (16:0)*	HMDB0240601		1256897	2698393	6.0993	6.43111
taurochenodeoxycholate	HMDB0000951	C05465	132080	282025	5.12084	5.45029
oleoyl ethanolamide	HMDB0002088		522832	1109118	5.71836	6.04498
2'-deoxyuridine	HMDB0000012	C00526	972846	2021094	5.98804	6.30559
1-palmitoyl-GPI (16:0)	HMDB0061695		1352986	2807861	6.13129	6.44838
N-acetylcysteine	HMDB0001890	C06809	1199353	2478429	6.07895	6.39418
docosahexaenoate (DHA; 22:6n3)	HMDB0002183	C06429	13620640	28100490	7.1342	7.44871
inositol 1-phosphate (I1P)	HMDB0000213	C01177	1757634	852989	6.24493	5.93094
oleoyl-arachidonoyl-glycerol (18:1/20:4) [1]*	HMDB0007228		742026	1516317	5.87042	6.18079
flavin mononucleotide (FMN)	HMDB0001520	C00061	268706	132953	5.42928	5.1237
S-carboxymethyl-L-cysteine	HMDB0029415	C03727	1099811	547298	6.04132	5.73822
1-docosahexaenoylglycerol (22:6)	HMDB0011587		300371	601085	5.47766	5.77894
palmitate (16:0)	HMDB0000220	C00249	901364993	1801390588	8.9549	9.25561
1-linoleoyl-GPI (18:2)*	HMDB0240597		272281	542459	5.43502	5.73437
2-linoleoylglycerol (18:2)	HMDB0011538		1848585	3669394	6.26684	6.56459
pregnenetriol disulfate*			214374	424397	5.33117	5.62777
N(1)-acetylspermine	HMDB0001186	C02567	4659655	9099564	6.66835	6.95902
chenodeoxycholate	HMDB0000518	C02528	161599	315509	5.20844	5.49901
methylsuccinate	HMDB0001844		386410	199211	5.58705	5.29931
docosatrienoate (22:3n3)	HMDB0002823	C16534	6495291	12444500	6.8126	7.09498
N-acetylmethionine sulfoxide			1207378	630339	6.08184	5.79957
10-heptadecenoate (17:1n7)	HMDB0060038		2475217	4733280	6.39361	6.67516
adenosine	HMDB0000050	C00212	304603126	575743836	8.48373	8.76023
pyridoxamine	HMDB0001431	C00534	1213477	2292282	6.08403	6.36027
3-hydroxykynurenine	HMDB0000732	C02794	32842065	61998199	7.51643	7.79238
galactonate	HMDB0000565	C00880,C15930	639497	1199221	5.80584	6.0789
N-linoleoyltaurine*			70853	131668	4.85036	5.11948
prostaglandin D2	HMDB0001403	C00696	127991	236740	5.10718	5.37427
1-linoleoyl-2-arachidonoyl-GPE (18:2/20:4)*	HMDB0009102		6857269	12659240	6.83615	7.10241
(14 or 15)-methylpalmitate (a17:0 or i17:0)	HMDB0061859	C16995	2170426	3972657	6.33654	6.59908
3-hydroxyhexanoate	HMDB0061652,HMDB0010718		287795	523220	5.45908	5.71868
10-nonadecenoate (19:1n9)	HMDB0013622		2473242	4492276	6.39327	6.65247
bilirubin (Z,Z)	HMDB0000054	C00486	5127516	9310022	6.70991	6.96895
N-acetylleucine	HMDB0011756	C02710	119136	65654	5.07604	4.81726
2'-O-methyluridine	HMDB0240328		85679	155184	4.93287	5.19085
cystathionine	HMDB0000099	C02291	950140	1718722	5.97779	6.23521
hexadecadienoate (16:2n6)	HMDB0000477		532364	962480	5.72621	5.98339
lanthionine			221207	397912	5.3448	5.59979
N-arachidonoyltaurine			99161	178151	4.99634	5.25079
1-linoleoylglycerol (18:2)	HMDB0011568		5000359	8875982	6.699	6.94822
2-keto-3-deoxy-gluconate	HMDB0001353	C00204	689853	389542	5.83876	5.59055
2-hydroxy-3-methylvalerate	HMDB0000317		49456	87545	4.69422	4.94223
pregnenolone sulfate	HMDB0000774	C18044	168525	296905	5.22666	5.47262
stearate (18:0)	HMDB0000827	C01530	727988183	1275817367	8.86212	9.10579
nicotinamide riboside	HMDB0000855	C03150	31984447	56042281	7.50494	7.74852
1-oleoyl-GPI (18:1)	HMDB0061693		1033411	1803262	6.01427	6.25606
1-arachidonylglycerol (20:4)	HMDB11578	C13857	1760292	3064195	6.24558	6.48632
dihomo-linoleate (20:2n6)	HMDB0005060	C16525	50035131	87036995	7.69928	7.9397
nicotinate ribonucleoside	HMDB0006809	C05841	3278906	5602461	6.51573	6.74838
alpha-hydroxycaproate	HMDB0001624		238353	139972	5.37722	5.14604
palmitoleate (16:1n7)	HMDB0003229	C08362	35431041	60041383	7.54938	7.77845
N-oleoyltaurine			284917	482765	5.45472	5.68374
piperine	HMDB0029377	C03882	1276658	2162079	6.10607	6.33487
1-stearoyl-GPG (18:0)			487046	823927	5.68757	5.91589
1-arachidonoyl-GPI (20:4)*	HMDB0061690		3653156	6168023	6.56267	6.79015
1-palmitoylglycerol (16:0)	HMDB0011564		29346419	49501324	7.46756	7.69462
4-ethylcatechol sulfate			25517	42841	4.40683	4.63186
2-arachidonoylglycerol (20:4)	HMDB0004666	C13856	972244	1628963	5.98778	6.21191
N-stearoyltaurine			258081	431732	5.41176	5.63521
palmitoyl-arachidonoyl-glycerol (16:0/20:4) [1]*	HMDB0007112		1729510	2889943	6.23792	6.46089
cis-4-decenoate (10:1n6)*	HMDB0004980		239030	397690	5.37845	5.59954
spermidine	HMDB0001257	C00315	33052263	54911753	7.5192	7.73967
cadaverine	HMDB0002322	C01672	359146	595212	5.55527	5.77467
linolenate [alpha or gamma; (18:3n3 or 6)]	HMDB0003073,HMDB0001388	C06426,C06427	4939973	8138236	6.69372	6.91053
eicosenoate (20:1)	HMDB0002231,HMDB0062436	C16526	38775057	63754375	7.58855	7.80451
2-hydroxydecanoate	HMDB0094656		1102162	673782	6.04225	5.82852
2-oleoylglycerol (18:1)	HMDB0011537		5592896	9054451	6.74764	6.95686
galactose 6-phosphate		C01113	1130166	698226	6.05314	5.844
1-methylguanidine	HMDB0001522	C02294	303751	187756	5.48252	5.27359
citrate	HMDB0000094	C00158	87631954	141266515	7.94266	8.15004
aconitate [cis or trans]	HMDB0000958,HMDB000072	C004174,C02341	5607618	9023562	6.74878	6.95538
cytosine	HMDB0000630	C00380	1338684	832284	6.12668	5.92027
tetracosadienoylcarnitine (C24:2)*			675292	1085275	5.82949	6.03554
1-dihomo-linolenylglycerol (20:3)	HMDB0011577		3993058	6412444	6.60131	6.80702
isoleucylglycine	HMDB0028907		76676	47985	4.88466	4.68111
sebacate (C10-DC)	HMDB0000792	C08277	348142	555801	5.54176	5.74492
erucate (22:1n9)	HMDB0002068	C08316	8745559	13943167	6.94179	7.14436
trimethylamine N-oxide	HMDB0000925	C01104	8983350	14294354	6.95344	7.15516
4-hydroxy-nonenal-glutathione	HMDB0240578		263320	165843	5.42048	5.2197
guanosine 5'-monophosphate (5'-GMP)	HMDB0001397	C00144	25988011	16425031	7.41477	7.21551
erythritol	HMDB0002994	C00503	204636	323518	5.31098	5.5099
glycochenodeoxycholate	HMDB0000637	C05466	1205236	1898409	6.08107	6.27839
N-acetylisoleucine	HMDB0061684		118741	75472	5.0746	4.87779
(3'-5')-adenylyluridine			41423	65109	4.61724	4.81364
margarate (17:0)	HMDB0002259		9708395	15188523	6.98715	7.18152
pentadecanoate (15:0)	HMDB0000826	C16537	6289428	9830159	6.79861	6.99256
histamine	HMDB0000870	C00388	819610	1279168	5.91361	6.10693
glycerol	HMDB0000131	C00116	5192411	8085525	6.71537	6.90771
cysteine-glutathione disulfide	HMDB0000656	R00900	139051590	89305455	8.14318	7.95088
N-methyl-GABA		C15987	24245169	37684427	7.38463	7.57616
1-stearoyl-GPI (18:0)	HMDB0240261		7581315	11782467	6.87974	7.07124
galactose 1-phosphate	HMDB0000645	C00446	2753328	1772654	6.43986	6.24862
N-acetyltaurine	HMDB0240253		2624626	4069431	6.41907	6.60953
docosatrienoate (22:3n6)*			6868894	10639107	6.83689	7.02691
creatine phosphate	HMDB0001511	C02305	100818	155587	5.00354	5.19197
UDP-glucuronate	HMDB0000935	C00167	1265809	822553	6.10237	5.91516
fructosyllysine	HMDB0034879		1773666	2728137	6.24887	6.43587
palmitoylcholine	HMDB0240592		2487643	1619871	6.39579	6.20948
leucylglutamine*	HMDB0028927		2559012	3922141	6.40807	6.59352
caprylate (8:0)	HMDB0000482	C06423	7202623	11030936	6.85749	7.04261
docosadienoate (22:2n6)	HMDB0061714	C16533	7096632	10850406	6.85105	7.03545
gamma-glutamyl-epsilon-lysine	HMDB0003869		4836859	7376721	6.68456	6.86786
arachidoylcarnitine (C20)*	HMDB0006460		8665966	13170503	6.93782	7.1196
1-(1-enyl-palmitoyl)-GPC (P-16:0)*	HMDB0010407		1922689	2914164	6.28391	6.46451
adenine	HMDB0000034	C00147	21689333	32727456	7.33625	7.51491
imidazole propionate	HMDB0002271		324158	488413	5.51076	5.68879
S-lactoylglutathione	HMDB0001066	C03451	100433	151074	5.00188	5.17919
arachidonoylcholine	HMDB0240583		561933	844441	5.74968	5.92657
leucylglycine	HMDB0028929		2432589	3640433	6.38607	6.56115
methylphosphate	HMDB61711		249476997	373053600	8.39703	8.57177
1-(1-enyl-oleoyl)-GPE (P-18:1)*			7376183	11022664	6.86783	7.04229
1-oleoyl-GPS (18:1)	HMDB0061694		1888141	2820967	6.27603	6.4504
3-hydroxypyridine sulfate			118099	176315	5.07225	5.24629
prostaglandin E1	HMDB0001442	C04741	189876	283214	5.27847	5.45211
1-stearoyl-GPS (18:0)*	HMDB0061698		3214332	4792367	6.50709	6.68055
1-(1-enyl-palmitoyl)-GPE (P-16:0)*	HMDB0011152		19948911	29681770	7.29992	7.47249
arachidate (20:0)	HMDB0002212	C06425	9232551	13727354	6.96532	7.13759
N-acetylhistidine	HMDB0032055	C02997	300032	445240	5.47717	5.64859
cis-3,4-methyleneheptanoylcarnitine			6660511	9809318	6.82351	6.99164
1-arachidonoyl-GPC (20:4n6)*	HMDB0010395	C05208	660714	973031	5.82001	5.98813
phenylacetylcarnitine			229579	336895	5.36093	5.52749
adenosine 5'-monophosphate (AMP)	HMDB0000045	C00020	165745144	113142303	8.21944	8.05363
erucoylcarnitine (C22:1)*			3927479	5743275	6.59411	6.75916
nonadecanoate (19:0)	HMDB0000772	C16535	1240014	1807264	6.09343	6.25702
N-acetyl-cadaverine	HMDB0002284		4821864	3310655	6.68321	6.51991
nicotinamide ribonucleotide (NMN)	HMDB0000229	C00455	50052182	72865874	7.69942	7.86252
1-methyl-4-imidazoleacetate	HMDB0002820	C05828	2615627	3807225	6.41758	6.58061
sphingomyelin (d18:2/18:1)*	HMDB0001348		769235	1119424	5.88606	6.04899
cytidine	HMDB0000089	C00475	367447100	533211334	8.56519	8.7269
linoleoyl-docosahexaenoyl-glycerol (18:2/22:6) [2]*	HMDB0007266		1264833	1834771	6.10203	6.26358
methyl glucopyranoside (alpha + beta)	HMDB0029965		3645527	2515190	6.56176	6.40057
2-palmitoylglycerol (16:0)	HMDB0011533		12285676	17799022	7.0894	7.2504
palmitoyl-linoleoyl-glycerol (16:0/18:2) [1]*	HMDB0007103		833705	1207738	5.92101	6.08197
2-phosphoglycerate	HMDB0000362	C00631	1856760	1285102	6.26876	6.10894
1-deoxysphingosine (m18:1)			735937	1063014	5.86684	6.02654
stearoyl ethanolamide	HMDB0013078		4775552	3306641	6.67902	6.51939
ornithine	HMDB0000214	C00077	178672634	257016389	8.25206	8.40996
glycoursodeoxycholate	HMDB0000708		83963	120754	4.92409	5.0819
xanthurenate	HMDB0000881	C02470	106783	153266	5.0285	5.18545
2-methylbutyrylcarnitine (C5)	HMDB0000378		1.92297e+08	134478185	8.28397	8.12865
N1-methylinosine	HMDB0002721		444990	635819	5.64835	5.80333
imidazole lactate	HMDB0002320	C05568	4182292	5969109	6.62141	6.77591
orotate	HMDB0000226	C00295	1589762	1113978	6.20133	6.04688
4-vinylphenol sulfate	HMDB0062775	C05627	168305	239842	5.2261	5.37993
1,5-anhydroglucitol (1,5-AG)	HMDB0002712	C07326	17989063	25569527	7.25501	7.40772
caffeine	HMDB0001847	C07481	2361885	3356052	6.37326	6.52583
cytidine-5'-diphosphoethanolamine	HMDB0001564	C00570	393619	277758	5.59508	5.44367
docosapentaenoylcarnitine (C22:5n6)*			12417515	8.79496e+06	7.09403	6.94423
1-oleoyl-GPG (18:1)*	HMDB0240602		1990397	2806450	6.29894	6.44816
glutarylcarnitine (C5-DC)	HMDB0013130		30379311	42644162	7.48258	7.62986
3-hydroxyisobutyrate	HMDB0000023,HMDB0000336	C01188,C06001	882949	1239111	5.94594	6.09311
inosine 5'-monophosphate (IMP)	HMDB0000175	C00130	6971268	4977036	6.84331	6.69697
3,4-dihydroxybutyrate	HMDB0000337		328123	459476	5.51604	5.66226
N6-carbamoylthreonyladenosine	HMDB0041623		172295	240874	5.23627	5.38179
hexanoylcarnitine (C6)	HMDB0000756		122696616	171500409	8.08883	8.23427
retinol (Vitamin A)	HMDB0000305	C00473	1007903	1407503	6.00342	6.14845
ribitol	HMDB0002917,HMDB0001851,HMDB0000568,HMDB0000508	C00379,C01904,C00474,C00532	255766	356938	5.40784	5.55259
isoursodeoxycholate	HMDB0000686	C17662	50434	70304	4.70272	4.84698
5alpha-pregnan-diol disulfate	HMDB0240581,HMDB0240582		146619	204011	5.16619	5.30965
UDP-galactose	HMDB0000302	C00052	586599	422363	5.76834	5.62569
3-methoxycatechol sulfate (1)			218390	303225	5.33923	5.48177
1-methylhistamine	HMDB0000898	C05127	2445824	3391081	6.38843	6.53034
heptadecasphingosine (d17:1)			418315	579847	5.6215	5.76331
1-linoleoyl-GPC (18:2)	HMDB0010386	C04100	5859453	8116173	6.76786	6.90935
3-amino-2-piperidone	HMDB0000323		1110116	1533618	6.04537	6.18572
picolinate	HMDB0002243	C10164	1777158	2447779	6.24973	6.38877
maltose	HMDB0000163	C00208	7339204	5329337	6.86565	6.72667
3-methyl-2-oxobutyrate	HMDB0000019	C00141	2204753	3036199	6.34336	6.48233
oleoyl-linoleoyl-glycerol (18:1/18:2) [1]	HMDB0007219		687405	945174	5.83721	5.97551
(16 or 17)-methylstearate (a19:0 or i19:0)	HMDB0037397		285316	392289	5.45533	5.59361
glycosyl-N-palmitoyl-sphingosine (d18:1/16:0)			88478681	121479813	7.94684	8.0845
homocitrulline	HMDB0000679	C02427	651907	474972	5.81419	5.67667
stearoyl-docosahexaenoyl-glycerol (18:0/22:6) [1]*	HMDB0056061		1135975	1557559	6.05537	6.19244
1-(1-enyl-stearoyl)-GPE (P-18:0)*	HMDB0240598		12818193	17560017	7.10783	7.24452
1-linoleoyl-GPG (18:2)*	HMDB0240600		484886	664099	5.68564	5.82223
quinate	HMDB0003072	C00296	177649	129901	5.24956	5.11361
1-palmitoyl-GPE (16:0)	HMDB0011503		12508198	17100345	7.09719	7.233
3-aminoisobutyrate	HMDB0002166	C05145	19889822	27060055	7.29863	7.43233
citraconate/glutaconate	HMDB0000634,HMDB0000620	C02226,C02214	660492	486124	5.81987	5.68675
3-hydroxyhippurate	HMDB0006116		67437	91578	4.8289	4.96179
isoleucylhydroxyproline*	HMDB0028908		2430526	3296065	6.3857	6.518
3-hydroxyoctanoylcarnitine (1)			8103358	10982758	6.90867	7.04071
guanidinoacetate	HMDB0000128	C00581	48176303	65189182	7.68283	7.81418
3-hydroxyoleoylcarnitine			30678729	22683576	7.48684	7.35571
gamma-glutamylglutamine	HMDB0011738	C05283	79881108	107811661	7.90244	8.03267
N('1)-acetylspermidine	HMDB0001276	C00612	303853138	408909344	8.48266	8.61163
(3'-5')-adenylyladenosine*			20023	26936	4.30153	4.43033
octadecenedioylcarnitine (C18:1-DC)*			92792	124741	4.96751	5.09601
myristate (14:0)	HMDB0000806	C06424	30127010	40480623	7.47896	7.60725
1-palmitoyl-GPC (16:0)	HMDB0010382	C04102	86072224	115450516	7.93486	8.0624
carotene diol (1)			3817739	5119237	6.58181	6.70921
dodecadienoate (12:2)*			144774	193611	5.16069	5.28693
bilirubin degradation product, C17H18N2O4 (3)**			65920	88021	4.81902	4.94459
1-arachidonoyl-GPE (20:4n6)*	HMDB0011517		6842950	5127283	6.83524	6.70989
cytidine 5'-diphosphocholine	HMDB0001413	C00307	248206	186253	5.39481	5.2701
xanthosine	HMDB0000299	C01762	2503819	3330202	6.3986	6.52247
2'-deoxycytidine	HMDB0000014	C00881	2489772	3302765	6.39616	6.51888
2-hydroxypalmitate	HMDB0031057		4071558	5398825	6.60976	6.7323
4-hydroxyphenylpyruvate	HMDB0000707	C01179	206663	155895	5.31526	5.19283
arachidonoylcarnitine (C20:4)	HMDB0006455		524720326	695057468	8.71993	8.84202
methionine sulfoxide	HMDB0002005	C02989	10376709	7859847	7.01606	6.89541
thymol sulfate	HMDB0062720	C09908	215628	283929	5.33371	5.45321
sphingomyelin (d18:2/23:1)*	HMDB0240668		1334744	1756949	6.1254	6.24476
alpha-tocopherol	HMDB0001893	C02477	87837282	115607016	7.94368	8.06298
cystine	HMDB0000192	C00491	11451943	8716564	7.05888	6.94035
lignoceroylcarnitine (C24)*	HMDB0240665		4065922	5338026	6.60916	6.72738
palmitoyl-linoleoyl-glycerol (16:0/18:2) [2]*	HMDB0007103		6793294	8918572	6.83208	6.9503
3-hydroxyindolin-2-one		C11130	1038672	1362261	6.01648	6.13426
leucylhydroxyproline*	HMDB0028930		5073062	6652143	6.70527	6.82296
methionine sulfone	HMDB0062174		443886	581923	5.64727	5.76487
13-HODE + 9-HODE	HMDB0004670,HMDB0004667	C14767,C14762	2905711	2220705	6.46325	6.34649
3-sulfo-L-alanine	HMDB0002757	C00506	183758	240307	5.26425	5.38077
N-acetylphenylalanine	HMDB0000512	C03519	68073	88872	4.83297	4.94876
decanoylcarnitine (C10)	HMDB0000651		35439907	46260044	7.54949	7.66521
tiglylcarnitine (C5:1-DC)	HMDB0002366		10098177	7743243	7.00424	6.88892
glycerate	HMDB0000139,HMDB0006372	C00258	52383050	68195461	7.71919	7.83376
UDP-glucose	HMDB0000286	C00029	376950	290073	5.57628	5.46251
argininate*	HMDB0003148		1094574	1419424	6.03925	6.15211
2-aminoheptanoate	HMDB0094649		1074485	829512	6.0312	5.91882
palmitoyl-docosahexaenoyl-glycerol (16:0/22:6) [1]*	HMDB0007121		2655899	3433594	6.42421	6.53575
tetrahydrocortisol glucuronide			42425	54841	4.62762	4.73911
glycerol 3-phosphate	HMDB0000126	C0093	59745527	77229856	7.77631	7.88779
N2-methylguanosine	HMDB0005862		270689	349763	5.43247	5.54377
1,2,3-benzenetriol sulfate (2)	HMDB0060018,HMDB0060016		486549	628668	5.68713	5.79842
3-carboxy-4-methyl-5-propyl-2-furanpropanoate (CMPF)	HMDB0061112		2646378	3418490	6.42265	6.53383
N-acetylglucosamine 6-phosphate	HMDB0002817	C00357	10711881	8292576	7.02987	6.91869
1-methylhistidine	HMDB0000001	C01152	149960	193559	5.17598	5.28681
hypotaurine	HMDB0000965	C00519	200539081	258608338	8.3022	8.41264
1-stearoyl-2-docosahexaenoyl-GPE (18:0/22:6)*	HMDB0009012		10955333	8495400	7.03963	6.92918
1-stearoyl-GPE (18:0)	HMDB0011130		43256612	55748262	7.63605	7.74623
arachidonoyl CoA	HMDB0006523	C02249	396864	511273	5.59864	5.70865
3-hydroxyglutarate	HMDB0000428		6158291	7929282	6.78946	6.89923
glycocholate	HMDB0000138	C01921	867064	1116304	5.93805	6.04778
N-palmitoyl-phytosphingosine (t18:0/16:0)	HMDB0010697		4016182	5168441	6.60381	6.71336
linoleoylcarnitine (C18:2)*	HMDB0006469		395518479	508750432	8.59717	8.7065
androstenediol (3beta,17beta) monosulfate (2)	HMDB0240429,HMDB0186954		72666	93466	4.86133	4.97065
adenosine 3',5'-cyclic monophosphate (cAMP)	HMDB0000058	C00575	988642	1271026	5.99504	6.10415
pregnanolone/allopregnanolone sulfate	HMDB0240591,HMDB0062782	C05480	187352	240727	5.27266	5.38152
sphingomyelin (d18:1/21:0, d17:1/22:0, d16:1/23:0)*	HMDB0240619,HMDB0240611,HMDB0240621		8981710	11534265	6.95336	7.06199
1-palmitoleoyl-GPC (16:1)*	HMDB0010383		2626125	3364741	6.41932	6.52695
ethyl beta-glucopyranoside	HMDB0029968		276660	354381	5.44195	5.54947
uridine	HMDB0000296	C00299	528486253	676291822	8.72303	8.83013
3-methyl-2-oxovalerate	HMDB0000491	C03465,C06008,C00671	2284400	2922873	6.35877	6.46581
inosine	HMDB0000195	C00294	340663154	435626933	8.53233	8.63911
3-hydroxy-3-methylglutarate	HMDB0000355	C03761	1959265	2505186	6.29209	6.39884
sarcosine	HMDB0000271	C00213	3733169	4772151	6.57208	6.67871
androstenediol (3beta,17beta) disulfate (1)	HMDB0240313	C04295	2100254	2681775	6.32227	6.42842
palmitoyl ethanolamide	HMDB0002100	C16512	4989974	3908603	6.6981	6.59202
cis-4-decenoylcarnitine (C10:1)	HMDB0013205		12851230	16392368	7.10894	7.21464
3-methylcytidine	HMDB0240577		1042162	1327652	6.01794	6.12308
behenoylcarnitine (C22)*	HMDB0062468		1982237	2523725	6.29716	6.40204
dihomo-linolenoylcarnitine (C20:3n3 or 6)*			523101928	665682904	8.71859	8.82327
2-hydroxyadipate	HMDB0000321	C02360	40227822	51173355	7.60453	7.70904
urate	HMDB0000289	C00366	49303798	62715481	7.69288	7.79737
undecenoylcarnitine (C11:1)			1279444	1627147	6.10702	6.21143
gamma-glutamylalanine	HMDB0029142	C03738	6441304	8186019	6.80897	6.91307
cerotoylcarnitine (C26)*	HMDB0006347		1568527	1992870	6.19549	6.29948
octanoylcarnitine (C8)	HMDB0000791	C02838	55799858	70884018	7.74663	7.85055
1-oleoyl-2-linoleoyl-GPC (18:1/18:2)*	HMDB0008105		1.25407e+08	1.59145e+08	8.09832	8.20179
sphingomyelin (d18:2/16:0, d18:1/16:1)*	HMDB0240638,HMDB0240613		63773825	80904950	7.80464	7.90798
3-methoxytyrosine	HMDB0001434		383981	487070	5.58431	5.68759
N-palmitoyl-sphinganine (d18:0/16:0)	HMDB11760		29268412	37117831	7.4664	7.56958
guanosine	HMDB0000133	C00387	64268349	81488824	7.808	7.9111
oleoyl-linoleoyl-glycerol (18:1/18:2) [2]	HMDB0007219		6583370	8346086	6.81845	6.92148
mead acid (20:3n9)	HMDB0010378		2.58167e+07	20374172	7.4119	7.30908
3-hydroxyoleate*			808974	1024241	5.90793	6.0104
beta-citrylglutamate		C20775	215470373	272561191	8.33339	8.43546
kynurenine	HMDB0000684	C00328	109441905	138216280	8.03918	8.14056
N-acetylvaline	HMDB0011757		182450	230403	5.26114	5.36249
ribonate	HMDB0000867	C01685	3152471	3978126	6.49865	6.59968
histidine	HMDB0000177	C00135	47060073	59316990	7.67265	7.77318
sulfate*	HMDB01448	C00059	22424785	28259561	7.35073	7.45117
2-oxoarginine*	HMDB0004225	C03771	1634491	1298002	6.21338	6.11328
beta-guanidinopropanoate	HMDB0013222	C03065	42798656	53832900	7.63143	7.73105
indolepropionate	HMDB0002302		190394	238907	5.27965	5.37823
3-carboxy-4-methyl-5-pentyl-2-furanpropionate (3-CMPFP)**	HMDB0061643		768098	963628	5.88542	5.98391
ascorbic acid 2-sulfate	HMDB0060649		341315	272073	5.53316	5.43469
S-methylcysteine	HMDB0002108		4127450	3290905	6.61568	6.51732
alpha-hydroxyisovalerate	HMDB0000407		6297351	7896751	6.79916	6.89745
glycerophosphoinositol*			694591	554923	5.84173	5.74423
5-oxoproline	HMDB0000267	C02237,C01879	102420475	128162296	8.01039	8.10776
hexadecasphinganine (d16:0)*		C13915	262952	210208	5.41988	5.32265
sphingomyelin (d18:1/25:0, d19:0/24:1, d20:1/23:0, d19:1/24:0)*	HMDB0240675,HMDB0240674,HMDB0240673,HMDB0240671		1031926	825328	6.01365	5.91663
queuine	HMDB0001495	C01449	454706	567901	5.65773	5.75427
pyruvate	HMDB0000243	C00022	6435942	8038048	6.80861	6.90515
N-palmitoyltaurine			398252	496646	5.60016	5.69605
N-acetylthreonine	HMDB0062557		4851873	6041895	6.68591	6.78117
palmitoyl-linolenoyl-glycerol (16:0/18:3) [2]*	HMDB0007104,HMDB0007105		432617	538674	5.6361	5.73133
histidine methyl ester			2115408	2633784	6.32539	6.42058
sphingomyelin (d18:2/14:0, d18:1/14:1)*	HMDB0240637,HMDB0240612		2494115	3104038	6.39692	6.49193
7-methylxanthine	HMDB0001991	C16353	2018717	2507161	6.30508	6.39918
cholesterol	HMDB0000067	C00187	158269994	196405674	8.1994	8.29315
nervonoylcarnitine (C24:1)*	HMDB0006509		4244855	5267513	6.62786	6.72161
gamma-glutamylphenylalanine	HMDB0000594		1002707	1243294	6.00117	6.09457
gamma-tocopherol/beta-tocopherol	HMDB0006335,HMDB0001492	C14152,C02483	6432591	7971440	6.80839	6.90154
stearoyl-arachidonoyl-glycerol (18:0/20:4) [1]*	HMDB0007170	C00165	7206795	8926173	6.85774	6.95067
3-hydroxydecanoylcarnitine	HMDB0061636		14686596	18176333	7.16692	7.25951
stearoylcholine*	HMDB0240648		395114	319341	5.59672	5.50425
gamma-glutamylhistidine	HMDB0029151		2046331	2528966	6.31098	6.40294
N-stearoyl-sphingosine (d18:1/18:0)*	HMDB0004950		21576470	26635899	7.33398	7.42547
3-(3-amino-3-carboxypropyl)uridine*			109684	135353	5.04014	5.13147
hippurate	HMDB0000714	C01586	5038937	6215229	6.70234	6.79346
sphingomyelin (d18:1/14:0, d16:1/16:0)*	HMDB0012097		75488363	93096186	7.87788	7.96893
androstenediol (3beta,17beta) monosulfate (1)	HMDB0240429		895140	726138	5.95189	5.86102
5-methylthioadenosine (MTA)	HMDB0001173	C00170	45926223	56532890	7.66206	7.7523
beta-hydroxyisovalerate	HMDB0000754		1261039	1551496	6.10073	6.19075
ethylmalonate	HMDB0000622		1414709	1738712	6.15067	6.24023
1-linoleoyl-GPE (18:2)*	HMDB0011507		1512672	1856803	6.17974	6.26877
4-hydroxyglutamate	HMDB0001344	C03079	3163073	3881068	6.50011	6.58895
ceramide (d18:1/20:0, d16:1/22:0, d20:1/18:0)*	HMDB0240684,HMDB0240682,HMDB0004951		9856664	12075786	6.99373	7.08192
1-stearoyl-GPC (18:0)	HMDB0010384		30532119	37380733	7.48476	7.57265
gamma-glutamyl-alpha-lysine			5345544	6543870	6.72799	6.81583
etiocholanolone glucuronide	HMDB0004484		60348	73864	4.78066	4.86843
o-Tyrosine	HMDB0006050		1907652	2333699	6.2805	6.36804
glutamine_degradant*			22080683	27006877	7.34401	7.43147
N-acetyl-beta-alanine	HMDB0061880	C01073	2586858	3159691	6.41277	6.49964
sphingomyelin (d18:2/23:0, d18:1/23:1, d17:1/24:1)*	HMDB0240634,HMDB0011696,HMDB0240614		29552203	36071835	7.47059	7.55717
saccharopine	HMDB0000279	C00449	66096528	80662686	7.82018	7.90667
pro-hydroxy-pro	HMDB0006695		15201854	18533696	7.1819	7.26796
pregnanediol-3-glucuronide	HMDB0010318		395442	481893	5.59708	5.68295
hydroxy-N6,N6,N6-trimethyllysine*			12406266	15091885	7.09364	7.17874
hydroxy-CMPF*			984076	1194799	5.99303	6.07729
oleoylcholine	HMDB0240596		2301427	1898344	6.362	6.27837
maltopentaose	HMDB0012254	C06218	2445633	2957768	6.38839	6.47096
tyrosylglycine	HMDB0029105		539240	446033	5.73178	5.64937
(S)-a-amino-omega-caprolactam		C02837	6325901	7641684	6.80112	6.88319
alpha-hydroxyisocaproate	HMDB0000665,HMDB00746,HMDB0000624	C03264	106685	128858	5.0281	5.11011
gamma-carboxyglutamate	HMDB0041900		6876938	8306194	6.8374	6.9194
N1-Methyl-4-pyridone-3-carboxamide	HMDB0004194	C05843	4095943	4944194	6.61235	6.6941
5-hydroxylysine	HMDB0000450	C16741	16797291	20269360	7.22524	7.30684
N-acetylneuraminate	HMDB0000230	C00270	155407716	187237239	8.19147	8.27239
5alpha-androstan-3alpha,17beta-diol monosulfate (1)			128684	106876	5.10952	5.02888
5-(galactosylhydroxy)-L-lysine			8609293	10365722	6.93497	7.0156
glycosyl-N-stearoyl-sphingosine (d18:1/18:0)			18264251	21988920	7.2616	7.3422
indolelactate	HMDB0000671	C02043	1212051	1459138	6.08352	6.1641
taurocyamine	HMDB0003584	C01959	372146	447699	5.57071	5.65099
UDP-N-acetylglucosamine/galactosamine	HMDB0000304,HMDB0000290	C00203,C00043	2578445	2145914	6.41136	6.33161
undecanedioate (C11-DC)	HMDB0000888		137061	114131	5.13691	5.0574
sphingomyelin (d17:2/16:0, d18:2/15:0)*	HMDB0240677		383159	460121	5.58338	5.66287
metabolonic lactone sulfate			242464	291007	5.38465	5.4639
N-(2-hydroxypalmitoyl)-sphingosine (d18:1/16:0(2OH))			425138	509910	5.62853	5.70749
2-methylhexanoylcarnitine			2250151	2697094	6.35221	6.4309
ximenoylcarnitine (C26:1)*			2746700	3291233	6.43881	6.51736
sphingomyelin (d18:1/24:1, d18:2/24:0)*	HMDB0012107		460028677	384412966	8.66278	8.5848
diacetylspermidine*	HMDB0002172	C03413	118548306	99092572	8.0739	7.99604
2,6-dihydroxybenzoic acid	HMDB0013676		809236	967452	5.90808	5.98563
O-sulfo-L-tyrosine	HMDB0155722		427331	510591	5.63076	5.70807
sphingomyelin (d18:1/17:0, d17:1/18:0, d19:1/16:0)	HMDB0240620,HMDB0240609,HMDB0240622		27317512	32636495	7.43644	7.5137
diacylglycerol (16:1/18:2 [2], 16:0/18:3 [1])*			377405	450727	5.57681	5.65391
N-palmitoyl-sphingadienine (d18:2/16:0)*	HMDB0240686		17471895	20860319	7.24234	7.31932
pantothenate	HMDB0000210	C00864	126265722	150305700	8.10129	8.17698
1-oleoyl-GPC (18:1)	HMDB0002815	C03916	30969904	36823880	7.49094	7.56613
2-hydroxyglutarate	HMDB0059655	C02630	25890957	30782837	7.41315	7.48831
4-methylcatechol sulfate	HMDB0240459		1914415	2274311	6.28204	6.35685
uric acid ribonucleoside*	HMDB0029920	C05513	120427	143048	5.08072	5.15548
1-ribosyl-imidazoleacetate*	HMDB0002331	C05131	273743	324916	5.43734	5.51177
formiminoglutamate	HMDB0000854	C00439	582092	690853	5.76499	5.83939
hexadecasphingosine (d16:1)*			3340175	2815658	6.52377	6.44958
3-sulfo-palmitoyl-galactosylceramide (d18:1/16:0)			108654	128771	5.03605	5.10982
4-ethylphenylsulfate	HMDB0062551	C13637	139454	165156	5.14443	5.21789
phenylalanylglycine	HMDB0028995		2937014	2483365	6.46791	6.39504
5alpha-androstan-3beta,17beta-diol disulfate	HMDB00493	C12525	199384	235804	5.29969	5.37255
lactosyl-N-palmitoyl-sphingosine (d18:1/16:0)	HMDB0006750		10204198	12051865	7.00878	7.08105
lyxonate	HMDB0060255		4263362	5034683	6.62975	6.70197
5,6-dihydrouridine	HMDB0000497		1723121	2034543	6.23632	6.30847
1-palmitoyl-2-arachidonoyl-GPI (16:0/20:4)*	HMDB0009789		23210824	27388894	7.36569	7.43757
7-methylguanine	HMDB0000897	C02242	3619365	4269698	6.55863	6.6304
threonate	HMDB0062620,HMDB0000943	C01620	117787341	138891953	8.0711	8.14268
N1-Methyl-2-pyridone-5-carboxamide	HMDB0004193	C05842	2289784	2698828	6.35979	6.43118
glycodeoxycholate	HMDB00631	C05464	2203843	1870904	6.34318	6.27205
betaine	HMDB0000043	C00719	2825278196	3327729752	9.45106	9.52215
pipecolate	HMDB0000070		62216181	73263059	7.7939	7.86489
2,3-dihydroxy-5-methylthio-4-pentenoate (DMTPA)*	HMDB0240388		1239423	1458929	6.09322	6.16403
oleoyl CoA	HMDB0001322	C00510	455952	536218	5.65892	5.72934
pregnenediol sulfate (C21H34O5S)*	HMDB0000774	C18044	912066	1072558	5.96003	6.03042
anserine	HMDB0000194	C01262	27022720	23018425	7.43173	7.36208
glycosyl-N-arachidoyl-sphingosine (d18:1/20:0)*	HMDB0004973		6545314	7683066	6.81593	6.88553
ceramide (d18:1/14:0, d16:1/16:0)*	HMDB0240681,HMDB0011773		11961944	14040269	7.0778	7.14738
indoleacetate	HMDB0000197	C00954	259699	304791	5.41447	5.484
glutarate (C5-DC)	HMDB0000661	C00489	8031203	9420918	6.90478	6.97409
ceramide (d18:1/17:0, d17:1/18:0)*	HMDB0240683,HMDB0240678		2665153	3126300	6.42572	6.49503
2-hydroxystearate	HMDB0062549	C03042,C03045	1603110	1879422	6.20496	6.27402
taurodeoxycholate	HMDB0000896	C05463	423874	361579	5.62724	5.5582
isovalerylcarnitine (C5)	HMDB0000688	C20826	6.91487e+07	59008124	7.83978	7.77091
S-1-pyrroline-5-carboxylate	HMDB0001301	C04322	1833594	2147130	6.2633	6.33186
(R)-3-hydroxybutyrylcarnitine	HMDB0013127		48577948	56847678	7.68644	7.75471
trans-4-hydroxyproline	HMDB0000725	C01157	105496457	123392477	8.02324	8.09129
C-glycosyltryptophan	HMDB0240296		12161633	14223172	7.08499	7.153
phenylalanylalanine	HMDB0028988		1030031	1203348	6.01285	6.08039
N-palmitoyl-heptadecasphingosine (d17:1/16:0)*	HMDB0240685		8143132	9509806	6.91079	6.97817
2R,3R-dihydroxybutyrate	HMDB0000498		2482372	2897745	6.39487	6.46206
sphingomyelin (d17:1/16:0, d18:1/15:0, d16:1/17:0)*	HMDB0240617,HMDB0240608		43568541	50830315	7.63917	7.70612
palmitoyl-oleoyl-glycerol (16:0/18:1) [2]*	HMDB0007102	C13861	1420489	1656871	6.15244	6.21929
11beta-hydroxyandrosterone glucuronide	HMDB0010351		53537	62431	4.72865	4.7954
homostachydrine*	HMDB0033433	C08283	5064769	5902688	6.70456	6.77105
quinolinate	HMDB0000232	C03722	11924405	10232868	7.07644	7.01
glycerophosphorylcholine (GPC)	HMDB0000086	C00670	588995090	685982622	8.77011	8.83631
dimethylglycine	HMDB0000092	C03626	15314246	17830439	7.1851	7.25116
pyridoxate	HMDB0000017	C00847	338459	393942	5.52951	5.59543
1-palmitoyl-2-oleoyl-GPI (16:0/18:1)*	HMDB0009783		16137446	18775767	7.20783	7.2736
dehydroepiandrosterone sulfate (DHEA-S)	HMDB0001032	C04555	9214714	10718113	6.96448	7.03012
caprate (10:0)	HMDB0000511	C01571	11102942	12904388	7.04544	7.11074
myristoyl dihydrosphingomyelin (d18:0/14:0)*	HMDB0012085		6157677	7154284	6.78942	6.85457
N-behenoyl-sphingadienine (d18:2/22:0)*			7233214	6227525	6.85933	6.79432
alpha-ketoglutarate	HMDB0000208	C00026	33608333	39023443	7.52645	7.59133
1-stearoyl-2-oleoyl-GPI (18:0/18:1)*	HMDB0240667		7558148	6510158	6.87842	6.81359
2'-O-methylcytidine			2939473	3412346	6.46827	6.53305
glycerophosphoethanolamine	HMDB0000114	C01233	18198879	21126189	7.26004	7.32482
N6,N6,N6-trimethyllysine	HMDB0001325	C03793	34007151	39457402	7.53157	7.59613
deoxycholate	HMDB0000626	C04483	1.21746e+06	1412559	6.08546	6.15001
1,2-dioleoyl-GPE (18:1/18:1)	HMDB0009059		131722153	113554990	8.11966	8.05521
phytosphingosine	HMDB0004610	C12144	14236490	16513870	7.1534	7.21785
1-palmitoleoyl-2-linolenoyl-GPC (16:1/18:3)*	HMDB0008008		1.62311e+06	1.88158e+06	6.21035	6.27452
N-methylproline	HMDB0094696		10872758	12593348	7.03634	7.10014
N-acetylarginine	HMDB0004620	C02562	1587099	1837224	6.2006	6.26416
thromboxane B2	HMDB0003252	C05963	118342	102331	5.07314	5.01001
taurocholate	HMDB0000036	C05122	132774	153455	5.12311	5.18598
1-myristoyl-2-palmitoyl-GPC (14:0/16:0)	HMDB0007869		85959795	99348722	7.9343	7.99716
docosapentaenoylcarnitine (C22:5n3)*			44501310	5.14027e+07	7.64837	7.71099
2S,3R-dihydroxybutyrate	HMDB0002453		1834830	2119005	6.2636	6.32613
gamma-glutamylcitrulline*			831776	960268	5.92001	5.98239
2-methylcitrate/homocitrate	HMDB0003518,HMDB0000379	C01251	640608	739539	5.80659	5.86896
phenyllactate (PLA)	HMDB0000779,HMDB0000563	C05607	153987	177711	5.18748	5.24971
stearoyl sphingomyelin (d18:1/18:0)	HMDB0001348	C00550	84133647	72918683	7.92497	7.86284
gamma-glutamyltryptophan	HMDB0029160		67185	58245	4.82727	4.76526
gamma-glutamylmethionine	HMDB0029155		4700115	5415671	6.67211	6.73365
N-acetylalanine	HMDB0000766	C02847	8748697	10079154	6.94194	7.00342
3-hydroxyoctanoylcarnitine (2)			4073452	4690418	6.60996	6.67121
putrescine	HMDB0001414	C00134	16553485	19056927	7.21889	7.28005
myristoleoylcarnitine (C14:1)*	HMDB0240588		184554677	160326192	8.26613	8.205
pregnenetriol sulfate*			396539	456389	5.59829	5.65934
docosatrienoylcarnitine (C22:3)*			26707462	30731076	7.42663	7.48758
sphingosine	HMDB0000252	C00319	18918087	16448626	7.27688	7.21613
1-palmitoyl-2-stearoyl-GPE (16:0/18:0)*	HMDB08925		1484984	1707292	6.17172	6.23231
2-hydroxybutyrate/2-hydroxyisobutyrate	HMDB0000729,HMDB00008	C21297,C05984	12279298	14110026	7.08917	7.14953
gamma-glutamylthreonine	HMDB0029159		2127955	2441943	6.32796	6.38774
1-oleoyl-GPE (18:1)	HMDB0011506		15852818	18191891	7.20011	7.25988
erythronate*	HMDB0000613		40642670	46626871	7.60898	7.66864
lysine	HMDB0003405	C00739,C00047	1534069299	1758488806	9.18584	9.24514
prostaglandin E2	HMDB0001220	C00584,DG00448,D00079	2042627	1782228	6.31019	6.25096
2-aminophenol sulfate	HMDB0061116		161641	185194	5.20855	5.26763
palmitoyl-arachidonoyl-glycerol (16:0/20:4) [2]*	HMDB0007112		13834915	15847835	7.14098	7.19997
1-myristoyl-2-arachidonoyl-GPC (14:0/20:4)*	HMDB0007883		2.81407e+07	3.22049e+07	7.44934	7.50792
5-methylthioribose**	HMDB0001087		705563	616905	5.84854	5.79022
linoleoyl-arachidonoyl-glycerol (18:2/20:4) [2]*	HMDB0007257		1880948	2150957	6.27438	6.33263
3-indoxyl sulfate	HMDB0000682		10767278	12310599	7.03211	7.09028
palmitoyl-docosahexaenoyl-glycerol (16:0/22:6) [2]*	HMDB0007121		10575739	9269068	7.02431	6.96704
guanine	HMDB0000132	C00242	6270483	7148136	6.7973	6.85419
urea	HMDB0000294	C00086	139232760	158615174	8.14374	8.20034
5alpha-pregnan-3beta,20alpha-diol monosulfate (2)			404220	460382	5.60662	5.66312
1-oleoyl-2-arachidonoyl-GPI (18:1/20:4)*			13972803	15901067	7.14528	7.20143
2,4-dihydroxybutyrate	HMDB0000360		896831	1020520	5.95271	6.00882
mannonate*			2554691	2906268	6.40734	6.46334
maleate	HMDB0000176	C01384	1782166	2024523	6.25095	6.30632
succinate	HMDB0000254	C00042	248293048	282055486	8.39496	8.45033
N-delta-acetylornithine	HMDB0003357	C00437	576728	655039	5.76097	5.81627
adrenoylcarnitine (C22:4)*			41487685	47076804	7.61792	7.67281
nonanoylcarnitine (C9)	HMDB0013288		642340	728639	5.80776	5.86251
1-(1-enyl-palmitoyl)-2-linoleoyl-GPE (P-16:0/18:2)*	HMDB0011343		8132244	9220072	6.91021	6.96473
nicotinamide adenine dinucleotide (NAD+)		C00003	23348991	20598305	7.36827	7.31383
5alpha-pregnan-3beta,20beta-diol monosulfate (1)	HMDB0240580		452791	513140	5.6559	5.71024
N-monomethylarginine	HMDB0029416	C03884	14291113	1.26169e+07	7.15507	7.10095
1,2-dilinoleoyl-GPE (18:2/18:2)*	HMDB0009093		5986634	5288294	6.77718	6.72332
N-acetylglutamine	HMDB0006029	C02716	899213	1017311	5.95386	6.00745
glutamate	HMDB0000148	C00025,C00217	7824633776	8851648149	9.89346	9.94702
4-allylphenol sulfate			389565	440550	5.59058	5.644
sphingomyelin (d18:0/20:0, d16:0/22:0)*	HMDB0012090		7906409	8935158	6.89798	6.9511
homoarginine	HMDB0000670	C01924	1.01787e+08	115028345	8.00769	8.0608
3-(4-hydroxyphenyl)lactate	HMDB0000755	C03672	2168868	2449287	6.33623	6.38904
threonine	HMDB0000167	C00188	558497972	630044154	8.74702	8.79937
salicylate	HMDB0001895	C00805	841328	948991	5.92497	5.97726
deoxycholic acid glucuronide			53782	60635	4.73064	4.78272
1-palmitoyl-2-oleoyl-GPS (16:0/18:1)	HMDB0012357	C13880	9101325	10260834	6.9591	7.01118
palmitoloelycholine	HMDB0013208		503833	567871	5.70229	5.75425
benzoate	HMDB0001870	C00180	5010583	5646091	6.69989	6.75175
1-methyl-5-imidazolelactate			2762781	3112560	6.44135	6.49312
desmosterol	HMDB0002719	C01802	23333079	26280268	7.36797	7.41963
N1-methyladenosine	HMDB0003331	C02494	9123799	10267983	6.96018	7.01149
hydroxypalmitoyl sphingomyelin (d18:1/16:0(OH))**			10572976	9395308	7.0242	6.97291
arabitol/xylitol	HMDB0001851,HMDB0000568,HMDB0002917	C00379,C00542,C01904	856858	963556	5.93291	5.98388
tetradecadienoate (14:2)*	HMDB0000560		2883448	2564726	6.45991	6.40904
7-methylurate	HMDB0011107	C16355	703641	790448	5.84735	5.89787
S-adenosylhomocysteine (SAH)	HMDB0000939	C00021	4951129	5560615	6.6947	6.74512
propionylcarnitine (C3)	HMDB0000824	C03017	527191312	469700794	8.72197	8.67182
gulonate*	HMDB0003290	C00800	3139900	3522011	6.49692	6.54679
6-hydroxyindole sulfate	HMDB0000682		245769	275674	5.39053	5.4404
tryptophan	HMDB0000929	C00078	142840640	159947538	8.15485	8.20398
N6,N6-dimethyllysine	HMDB0013287	C05545	95837592	107202981	7.98154	8.03021
arabonate/xylonate	HMDB0000539	C00502,C05411	2169348	2426371	6.33633	6.38496
16a-hydroxy DHEA 3-sulfate	HMDB0062544		326527	364970	5.51392	5.56226
trigonelline (N'-methylnicotinate)	HMDB0000875	C01004	16733308	18702989	7.22358	7.27191
cytidine 5'-monophospho-N-acetylneuraminic acid	HMDB0001176	C00128	561603	502528	5.74943	5.70116
2-hydroxyoctanoate	HMDB0002264		1114887	997653	6.04723	5.99898
xanthine	HMDB0000292	C00385	204945027	228947798	8.31164	8.35974
glutamine	HMDB0000641	C00064	887517698	990508078	8.94818	8.99586
1-palmitoyl-2-gamma-linolenoyl-GPC (16:0/18:3n6)*	HMDB0007974		77582811	86510737	7.88977	7.93707
dimethylarginine (SDMA + ADMA)	HMDB0003334,HMDB0001539	C21189,C03626	165586015	184630215	8.21902	8.2663
palmitoyl dihydrosphingomyelin (d18:0/16:0)*	HMDB0010168		164880864	183779953	8.21717	8.2643
maltotriose	HMDB0001262	C01835	14104632	12656759	7.14936	7.10232
theobromine	HMDB0002825	C07480	47875917	42978115	7.68012	7.63325
3-methylxanthine	HMDB0001886	C16357	1407903	1566987	6.14857	6.19507
cholesterol sulfate	HMDB00653	C18043	872758	784215	5.94089	5.89444
isobutyrylcarnitine (C4)	HMDB0000736		121310862	109086069	8.0839	8.03777
p-cresol sulfate	HMDB0011635		43066205	47891251	7.63414	7.68026
docosadienoylcarnitine (C22:2)*			6843845	7609706	6.8353	6.88137
2-aminoadipate	HMDB0000510	C00956	65813206	73071505	7.81831	7.86375
5-dodecenoylcarnitine (C12:1)	HMDB13326		29219043	26336156	7.46567	7.42055
ceramide (d16:1/24:1, d18:1/22:1)*			4433855	3996970	6.64678	6.60173
androsterone glucuronide	HMDB0002829	C11135	205619	228011	5.31306	5.35796
1,2-dioleoyl-GPC (18:1/18:1)	HMDB0000593		193488153	174568264	8.28665	8.24197
laurylcarnitine (C12)	HMDB000225		119756893	108169651	8.0783	8.03411
glycosyl ceramide (d18:2/24:1, d18:1/24:2)*			5211101	4709227	6.71693	6.67295
choline phosphate	HMDB0001565	C00588	1226399648	1356703896	9.08863	9.13249
asparagine	HMDB0000168	C00152	159676261	144351654	8.20324	8.15942
proline	HMDB0000162,HMDB0003411	C00148,C000763	2847282702	3147756307	9.45443	9.498
dehydroascorbate	HMDB0001264	C05422	993502	1098189	5.99717	6.04068
N6-carboxymethyllysine	HMDB0240347		2086641	2303553	6.31945	6.3624
1-palmitoyl-2-docosahexaenoyl-GPC (16:0/22:6)	HMDB0007991		164836439	181679862	8.21705	8.25931
malonylcarnitine	HMDB0002095		2202444	2426706	6.3429	6.38502
glycocholenate sulfate*			863567	951208	5.9363	5.97828
3-hydroxypalmitoylcarnitine	HMDB0013336		62650312	56881872	7.79692	7.75497
4-acetamidobutanoate	HMDB0003681	C02946	4540644	4999593	6.65712	6.69893
3-hydroxyhexanoylcarnitine (1)			26294515	28950589	7.41987	7.46166
N-formylkynurenine	HMDB01200	C15605,C02406,C02700	1410443	1552834	6.14936	6.19113
linoleoylcholine*	HMDB0013213		979710	1078074	5.9911	6.03265
myristoylcarnitine (C14)	HMDB0005066		445030558	404563369	8.64839	8.60699
ceramide (d18:2/24:1, d18:1/24:2)*	HMDB0240679,HMDB0240680		26440351	24040203	7.42227	7.38094
sphingomyelin (d17:1/14:0, d16:1/15:0)*			991888	1090169	5.99646	6.03749
1-linoleoyl-2-arachidonoyl-GPC (18:2/20:4n6)*	HMDB0008147	C05208	78530134	86306204	7.89504	7.93604
lactosyl-N-nervonoyl-sphingosine (d18:1/24:1)*	HMDB0004872		2423301	2206257	6.38441	6.34366
3-hydroxystachydrine*		C10151	5144033	5648995	6.7113	6.75197
ophthalmate	HMDB0005765		7700596	8449846	6.88652	6.92685
N-formylmethionine	HMDB0001015	C03145	1130500	1240163	6.05327	6.09348
1-stearoyl-2-oleoyl-GPE (18:0/18:1)	HMDB0008993		173162391	158026146	8.23845	8.19873
beta-hydroxyisovaleroylcarnitine			25083119	27479770	7.39938	7.43901
1-stearoyl-2-oleoyl-GPS (18:0/18:1)	HMDB0010163		333408339	365192167	8.52298	8.56252
(3'-5')-uridylyladenosine			76901	84120	4.88593	4.9249
2-hydroxy-4-(methylthio)butanoic acid	HMDB0037115		255429	279391	5.40727	5.44621
prostaglandin F2alpha	HMDB0001139	C00639	6575520	6018983	6.81793	6.77952
behenoyl sphingomyelin (d18:1/22:0)*	HMDB0012103		144288195	132090447	8.15923	8.12087
stearoyl-linoleoyl-glycerol (18:0/18:2) [2]*			3536426	3862733	6.54856	6.58689
stearoyl-arachidonoyl-glycerol (18:0/20:4) [2]*	HMDB0007170		47983692	43951224	7.68109	7.64297
12-HHTrE	HMDB0012535	C20388	1672033	1531647	6.22324	6.18516
N-acetylglutamate	HMDB0001138	C00624	5960054	6504169	6.77525	6.81319
androstenediol (3beta,17beta) disulfate (2)	HMDB0240313		725901	790338	5.86088	5.89781
N-palmitoyl-sphingosine (d18:1/16:0)	HMDB0004949		188014321	204544262	8.27419	8.31079
1-stearoyl-2-oleoyl-GPC (18:0/18:1)	HMDB0008038		646966640	595253588	8.81088	8.7747
glutathione, oxidized (GSSG)	HMDB0003337	D00031,C00127	318308495	292888414	8.50285	8.4667
sphingomyelin (d18:1/18:1, d18:2/18:0)	HMDB0012101		11721191	12737074	7.06897	7.10507
3-hydroxybutyrate (BHBA)	HMDB0000442,HMDB0000357,HMDB0000011	C03197,C01089	1081907	996033	6.03419	5.99827
N-acetylglucosaminylasparagine	HMDB0000489	C04540	4283278	4651045	6.63178	6.66755
pyridoxamine phosphate	HMDB0001555	C00647	932057	1011596	5.96944	6.00501
valylleucine	HMDB0029131		1141338	1238658	6.05741	6.09295
gamma-glutamylleucine	HMDB0011171		3364235	3651093	6.52689	6.56242
glycosyl-N-(2-hydroxynervonoyl)-sphingosine (d18:1/24:1(2OH))*			1117299	1030098	6.04817	6.01288
N6-methyllysine	HMDB0002038	C02728	334777418	362821541	8.52476	8.55969
S-adenosylmethionine (SAM)	HMDB0001185	C00019	11231938	12167274	7.05045	7.08519
thioproline	HMDB0062164		939850946	1018104244	8.97306	9.00779
stachydrine	HMDB0004827	C10172	114551145	124053984	8.059	8.09361
N,N-dimethyl-pro-pro			42882621	39608251	7.63228	7.59779
malate	HMDB0031518,HMDB0000156,HMDB0000744	C00149,C00711,C00497	667628663	616932402	8.82453	8.79024
gamma-glutamylglutamate	HMDB0011737	C05282	128016904	138532059	8.10727	8.14155
sphingomyelin (d18:2/24:2)*	HMDB0240644		1825213	1689303	6.26131	6.22771
bilirubin degradation product, C17H18N2O4 (2)**			95164	102793	4.97847	5.01196
lactosyl-N-stearoyl-sphingosine (d18:1/18:0)*	HMDB0011591		697561	753024	5.84358	5.87681
malonate	HMDB0000691	C00383	5177205	5588321	6.7141	6.74728
taurocholenate sulfate*			261748	282527	5.41788	5.45106
catechol sulfate	HMDB0059724		2871218	3098396	6.45807	6.49114
gamma-glutamylglycine	HMDB0011667		11914797	12857055	7.07609	7.10914
gamma-glutamylisoleucine*	HMDB0011170		664864	717250	5.82273	5.85567
1-(1-enyl-palmitoyl)-2-palmitoleoyl-GPC (P-16:0/16:1)*	HMDB0011207		5567045	6005500	6.74562	6.77855
argininosuccinate	HMDB0000052	C03406	600096	556702	5.77822	5.74562
3-hydroxyoctanoate	HMDB0001954	C20793	1097353	1181017	6.04035	6.07226
1-(1-enyl-palmitoyl)-2-oleoyl-GPE (P-16:0/18:1)*	HMDB0011342		93350881	86855081	7.97012	7.9388
dihomo-linoleoylcarnitine (C20:2)*			134648917	144670590	8.1292	8.16038
guaiacol sulfate	HMDB0060013		418650	449783	5.62185	5.653
kynurenate	HMDB0000715	C01717	211796	227511	5.32592	5.357
bilirubin degradation product, C17H18N2O4 (1)**			36461	39161	4.56183	4.59285
3-formylindole	HMDB29737	C08493	2809584	2616305	6.44864	6.41769
epiandrosterone sulfate	HMDB0062657	C04555	1114314	1196433	6.04701	6.07789
N-acetylglycine	HMDB0000532		2090160	2243751	6.32018	6.35097
behenoyl dihydrosphingomyelin (d18:0/22:0)*	HMDB0012091		5913645	6345371	6.77186	6.80246
gamma-glutamyltyrosine	HMDB0011741		267298	249119	5.427	5.39641
1,2-dipalmitoyl-GPE (16:0/16:0)*	HMDB0008923		2454972	2632805	6.39005	6.42042
4-methyl-2-oxopentanoate	HMDB0000695	C00233	4080828	4376340	6.61075	6.64111
oleoyl-arachidonoyl-glycerol (18:1/20:4) [2]*	HMDB0007228		10558655	11313554	7.02361	7.0536
1-palmitoyl-2-linoleoyl-GPE (16:0/18:2)	HMDB0005322		44980414	48171670	7.65302	7.68279
phosphate	HMDB0001429	C00009	791150797	845902174	8.89826	8.92732
1-(1-enyl-stearoyl)-2-arachidonoyl-GPE (P-18:0/20:4)*	HMDB0005779		191219606	178934043	8.28153	8.25269
cytidine 5'-monophosphate (5'-CMP)	HMDB0000095	C00055	63439852	59378109	7.80236	7.77363
5-methyltetrahydrofolate (5MeTHF)	HMDB0001396	C00440	36822	34488	4.56611	4.53767
N2,N2-dimethylguanosine	HMDB0004824		942454	1005758	5.97426	6.00249
1-palmitoyl-2-dihomo-linolenoyl-GPC (16:0/20:3n3 or 6)*			1.05605e+09	9.89663e+08	9.02368	8.99549
biliverdin	HMDB0001008	C00500	3711748	3482631	6.56958	6.54191
1-methylnicotinamide	HMDB0000699	C02918	5505300	5167815	6.74078	6.71331
4-chlorobenzoic acid		C02370	469269	499321	5.67142	5.69838
cysteine sulfinic acid	HMDB0000996	C00606	1473397	1567574	6.16832	6.19523
1-(1-enyl-palmitoyl)-2-arachidonoyl-GPE (P-16:0/20:4)*	HMDB0011352		291523423	274055784	8.46467	8.43784
cortisone	HMDB0002802	C00762	579584	616451	5.76312	5.7899
1-stearoyl-2-linoleoyl-GPE (18:0/18:2)*	HMDB0008994		120087984	127650640	8.0795	8.10602
N,N,N-trimethyl-alanylproline betaine (TMAP)	HMDB0240365		29060440	30882182	7.4633	7.48971
creatinine	HMDB0000562	C00791	601589953	639267729	8.7793	8.80568
1-stearoyl-2-arachidonoyl-GPC (18:0/20:4)	HMDB0008048		431863013	406550502	8.63535	8.60911
1-stearoyl-2-arachidonoyl-GPE (18:0/20:4)	HMDB0009003	C05210	247160613	232696469	8.39298	8.36679
N-acetylputrescine	HMDB0002064	C02714	76020406	71666367	7.88093	7.85532
triethanolamine	HMDB0032538	C06771	17412388	16418985	7.24086	7.21535
sphingomyelin (d18:2/21:0, d16:2/23:0)*	HMDB0240676		1001173	944688	6.00051	5.97529
myo-inositol	HMDB0000211	C00137	232620854	219571883	8.36665	8.34158
oleoyl-oleoyl-glycerol (18:1/18:1) [2]*	HMDB0007218		1500812	1586844	6.17633	6.20053
phenol sulfate	HMDB0060015	C02180	7673814	8109500	6.88501	6.90899
1-palmitoleoyl-2-linoleoyl-GPC (16:1/18:2)*	HMDB0008006		113404474	119830325	8.05463	8.07857
1-oleoyl-2-docosahexaenoyl-GPE (18:1/22:6)*	HMDB0009078		14601137	13824746	7.16439	7.14066
citrulline	HMDB0000904	C00327	125741009	132718901	8.09948	8.12293
choline	HMDB0000097	C00114	2726738381	2877844202	9.43564	9.45907
lactate	HMDB0000190	C00186	1693013655	1604501978	9.22866	9.20534
glutamate, gamma-methyl ester	HMDB0061715		1269090745	1339008669	9.10349	9.12678
3-hydroxyhexanoylcarnitine (2)			4369187	4607553	6.6404	6.66347
1-stearoyl-2-linoleoyl-GPC (18:0/18:2)*	HMDB0008039		586215749	555951728	8.76806	8.74504
palmitoyl CoA	HMDB0001338	C00154	677078	642209	5.83064	5.80768
dihydroxyacetone phosphate (DHAP)	HMDB0001473	C00111	2825558	2976235	6.4511	6.47367
uracil	HMDB0000300	C00106	14209944	13490635	7.15259	7.13003
sphingadienine			3648211	3840704	6.56208	6.58441
N-acetylmethionine	HMDB0011745	C02712	14639566	15394212	7.16553	7.18736
O-methyltyrosine	HMDB0014903	D00762	6910557	7260038	6.83951	6.86094
prolylglycine	HMDB0011178		16875041	17706307	7.22724	7.24813
1-(1-enyl-palmitoyl)-2-palmitoyl-GPC (P-16:0/16:0)*	HMDB0011206		37984307	36208962	7.5796	7.55882
1,2-dilinoleoyl-GPC (18:2/18:2)	HMDB0008138		136902717	143605994	8.13641	8.15717
leucine	HMDB0000687	C00123	2264903620	2374512438	9.35505	9.37557
N-acetyl-aspartyl-glutamate (NAAG)	HMDB0001067	C12270	11531494	12087988	7.06189	7.08235
coenzyme A	HMDB0001423	C00010	168500	176584	5.2266	5.24695
sphingomyelin (d18:1/22:2, d18:2/22:1, d16:1/24:2)*	HMDB0240670,HMDB0240672,HMDB0240669		2214206	2318508	6.34522	6.36521
gamma-glutamylserine	HMDB0029158		5623175	5886459	6.74998	6.76985
carotene diol (2)			784453	821023	5.89457	5.91436
androsterone sulfate	HMDB0002759		3671844	3842518	6.56488	6.58462
N6-methyladenosine	HMDB0004044		318762	304689	5.50347	5.48386
glycochenodeoxycholate 3-sulfate	HMDB0002409,HMDB0002496,HMDB0002497		122778	128376	5.08912	5.10848
chiro-inositol	HMDB0240209	C19891	203193	212296	5.30791	5.32694
valine	HMDB0000883	C00183	1502553083	1568543720	9.17683	9.1955
sphingomyelin (d18:1/19:0, d19:1/18:0)*			4463909	4657470	6.64972	6.66815
palmitoyl-sphingosine-phosphoethanolamine (d18:1/16:0)			533592	556715	5.72721	5.74563
tryptophan betaine	HMDB0061115	C09213	155605647	149168698	8.19203	8.17368
glycerophosphoserine*			2666752	2781363	6.42598	6.44426
1-(1-enyl-palmitoyl)-2-arachidonoyl-GPC (P-16:0/20:4)*	HMDB0011220		42650493	40894981	7.62992	7.61167
1-stearoyl-2-docosahexaenoyl-GPC (18:0/22:6)	HMDB0008057		24602600	23596179	7.39098	7.37284
orotidine	HMDB0000788		272477	284097	5.43533	5.45347
1-(1-enyl-palmitoyl)-2-oleoyl-GPC (P-16:0/18:1)*	HMDB0007996		36712827	35212360	7.56482	7.5467
stearoyl-docosahexaenoyl-glycerol (18:0/22:6) [2]*			6271414	6015774	6.79737	6.77929
methylmalonate (MMA)	HMDB0000202	C02170	2065517	1982339	6.31503	6.29718
eicosenoylcarnitine (C20:1)*			57109194	59504922	7.75671	7.77455
hypoxanthine	HMDB0000157	C00262	231371818	222100205	8.36431	8.34655
2-hydroxyhippurate (salicylurate)	HMDB0000840	C07588	63401	60864	4.8021	4.78436
sphinganine	HMDB0000269	C00836	5463031	5245470	6.73743	6.71978
3-methylglutaconate	HMDB0000522		76809	79943	4.88541	4.90278
1-oleoyl-2-arachidonoyl-GPE (18:1/20:4)*	HMDB0009069		96856148	93105163	7.98613	7.96897
acetylcarnitine (C2)	HMDB0000201	C02571	6662001846	6404910424	9.8236	9.80651
ergothioneine	HMDB0003045	C05570	46116888	44337641	7.66386	7.64677
isoleucine	HMDB0000172	C06418,C00407,C16424	1856197981	1929470952	9.26862	9.28544
glycosyl-N-nervonoyl-sphingosine (d18:1/24:1)*	HMDB0004975,HMDB0010712		20285440	21060023	7.30718	7.32346
heme	HMDB0003178	C00032	77361316	74592365	7.88852	7.87269
allantoin	HMDB0000462	C02348,C01551,C02350	848072	879530	5.92843	5.94425
creatine	HMDB0000064	C00300	5968222346	6187787312	9.77584	9.79154
aspartate	HMDB0000191	C00049	457479536	441251722	8.66037	8.64469
eicosanoylsphingosine (d20:1)*			739854	766792	5.86915	5.88468
serine	HMDB0000187	C00065	441559522	426385283	8.64499	8.6298
flavin adenine dinucleotide (FAD)	HMDB0001248	C00016	2268077	2190209	6.35566	6.34049
carnitine	HMDB0000062	C00487,C00308	4144933856	4004828586	9.61752	9.60258
taurine	HMDB0000251	C00245	883065584	913778705	8.94599	8.96084
4-guanidinobutanoate	HMDB0003464	C01035	1865467	1802841	6.27079	6.25596
1-(1-enyl-palmitoyl)-2-linoleoyl-GPC (P-16:0/18:2)*	HMDB0011211		17611071	18206191	7.24579	7.26022
dopamine 3-O-sulfate	HMDB0006275	C13690	297976	307872	5.47418	5.48837
palmitoyl sphingomyelin (d18:1/16:0)	HMDB0010169		721849214	744471878	8.85845	8.87185
maltotetraose	HMDB0001296	C02052	4926933	5079861	6.69258	6.70585
2'-deoxyinosine	HMDB0000071	C05512	350359	361180	5.54451	5.55772
1-(1-enyl-stearoyl)-2-oleoyl-GPE (P-18:0/18:1)	HMDB0011375		25629711	24863194	7.40874	7.39556
1-oleoyl-2-docosahexaenoyl-GPC (18:1/22:6)*	HMDB0008123		26632577	25842292	7.42541	7.41233
alanine	HMDB0000161	C00041	1589947262	1638262178	9.20138	9.21438
succinylcarnitine (C4-DC)	HMDB0061717		3546426	3651896	6.54979	6.56252
phenylalanine	HMDB0000159	C00079	1473286204	1516957621	9.16829	9.18097
5-methylcytidine	HMDB0000982		1246279	1210513	6.09562	6.08297
N,N,N-trimethyl-5-aminovalerate			932313336	959584530	8.96956	8.98208
methionine	HMDB0000696	C00073	605380098	622783502	8.78203	8.79434
sphingomyelin (d18:0/18:0, d19:0/17:0)*	HMDB0012087		25594497	26271192	7.40815	7.41948
glycylvaline	HMDB0028854		702854	721260	5.84687	5.85809
margaroylcarnitine (C17)*	HMDB0006210		47541743	48759961	7.67708	7.68806
palmitoleoylcarnitine (C16:1)*	HMDB0013207		427348088	417350199	8.63078	8.6205
1-palmitoyl-2-oleoyl-GPC (16:0/18:1)	HMDB0007972	C13875	1708226612	1668531124	9.23255	9.22233
glycine	HMDB0000123	C00037	362349367	370484814	8.55913	8.56877
stearoylcarnitine (C18)	HMDB0000848		688354870	673446299	8.83781	8.8283
docosahexaenoylcarnitine (C22:6)*			125871933	123211243	8.09993	8.09065
bicine	HMDB0011727		27825108	28425290	7.44444	7.4537
pseudouridine	HMDB0000767	C02067	6278725	6146509	6.79787	6.78863
4-cholesten-3-one	HMDB0000921	C00599	882864	900905	5.94589	5.95468
palmitoylcarnitine (C16)	HMDB0000222	C02990	1504864173	1474996490	9.1775	9.16879
glycolithocholate sulfate*	HMDB0002639	C11301	1004335	984828	6.00188	5.99336
N-acetyl-glucosamine 1-phosphate	HMDB0001367	C04256	1749400	1783978	6.24289	6.25139
pentadecanoylcarnitine (C15)*	HMDB0062517		37838594	37112599	7.57793	7.56952
nicotinamide	HMDB0001406	C00153	660048012	672882831	8.81958	8.82794
7-alpha-hydroxy-3-oxo-4-cholestenoate (7-Hoca)	HMDB0012458	C17337	3528257	3464638	6.54756	6.53966
linolenoylcarnitine (C18:3)*			121703757	119520995	8.0853	8.07744
pregnenediol disulfate (C21H34O8S2)*			1467468	1491616	6.16657	6.17366
tyrosine	HMDB0000158	C00082	344225983	338653731	8.53684	8.52976
glycylleucine	HMDB0000759	C02155	1524251	1500020	6.18306	6.1761
oleoylcarnitine (C18:1)	HMDB0005065		960840224	945638769	8.98265	8.97573
sphingomyelin (d18:1/20:0, d16:1/22:0)*	HMDB0012102		104736433	106362383	8.0201	8.02679
glycodeoxycholate 3-sulfate			295545	291264	5.47062	5.46429
arginine	HMDB0000517	C00062	1573500389	1596013844	9.19687	9.20304
1-oleoyl-2-linoleoyl-GPE (18:1/18:2)*	HMDB0005349		41349635	40795217	7.61647	7.61061
2-O-methylascorbic acid	HMDB0240294		2698544	2735176	6.43113	6.43699
N-acetylaspartate (NAA)	HMDB0000812	C01042	48663376	48021478	7.6872	7.68144
5-methyluridine (ribothymidine)	HMDB0000884		578508	585985	5.76231	5.76789
N-acetyl-isoputreanine			5990792	5914437	6.77748	6.77191
lignoceroyl sphingomyelin (d18:1/24:0)	HMDB0011697		83535709	84607853	7.92187	7.92741
1-palmitoyl-2-stearoyl-GPC (16:0/18:0)	HMDB0007970	C03889	110654641	112057042	8.04397	8.04944
1-palmitoyl-2-linoleoyl-GPC (16:0/18:2)	HMDB0007973		1036335822	1023367393	9.0155	9.01003
(3'-5')-uridylyluridine			96214	97359	4.98324	4.98838
4-hydroxybutyrate (GHB)	HMDB0000710	C00989	410151	405513	5.61294	5.608
taurolithocholate 3-sulfate	HMDB0002580	C03642	287720	284639	5.45897	5.45429
N-acetylserine	HMDB0002931		14647126	14804065	7.16575	7.17038
octadecenedioate (C18:1-DC)			569400	563367	5.75542	5.75079
(S)-3-hydroxybutyrylcarnitine	HMDB0013127		103132872	104132296	8.0134	8.01759
1-palmitoyl-2-oleoyl-GPE (16:0/18:1)	HMDB0005320		127003773	128098170	8.10382	8.10754
hydroxyasparagine**	HMDB32332	C20631	531275	535748	5.72532	5.72896
sphingomyelin (d18:1/20:1, d18:2/20:0)*	HMDB0240610,HMDB0240632		6645471	6699227	6.82253	6.82602
glycerophosphoglycerol	HMDB0240316	C03274	2960388	2936917	6.47135	6.46789
1-palmitoyl-2-arachidonoyl-GPC (16:0/20:4n6)	HMDB0007982	C05208	904056769	896966713	8.9562	8.95278
1-stearoyl-2-arachidonoyl-GPI (18:0/20:4)	HMDB0009815		113943878	114794659	8.05669	8.05992
pyrraline	HMDB0033143	C21013	189179	190444	5.27687	5.27977
carotene diol (3)			625088	620949	5.79594	5.79306
1-palmitoyl-2-oleoyl-GPG (16:0/18:1)			24393260	24550968	7.38727	7.39007
butyrylcarnitine (C4)	HMDB0002013	C02862	508498454	511614098	8.70629	8.70894
mannitol/sorbitol	HMDB0000247,HMDB0000765	C00392,C00794	1284321	1277142	6.10867	6.10624
fumarate	HMDB0000134	C00122	100578039	100103504	8.0025	8.00045
1,2-dipalmitoyl-GPC (16:0/16:0)	HMDB0000564	D03585	345991009	344358976	8.53906	8.53701
tricosanoyl sphingomyelin (d18:1/23:0)*	HMDB0012105		16648740	16573087	7.22138	7.2194
5alpha-pregnan-3beta,20alpha-diol disulfate	HMDB0094650		845892	849608	5.92731	5.92922
S-methylcysteine sulfoxide	HMDB0029432		2772190	2782057	6.44282	6.44437
sphingomyelin (d18:2/24:1, d18:1/24:2)*	HMDB0240636,HMDB0240615		114378769	114763889	8.05835	8.05981
1-palmitoyl-2-arachidonoyl-GPE (16:0/20:4)*	HMDB0005323	C05210	83375410	83638280	7.92104	7.92241
1-methyl-5-imidazoleacetate	HMDB04988		4757985	4744061	6.67742	6.67615
phenylacetylglutamine	HMDB0006344	C04148	1716513	1721047	6.23465	6.23579
sphingomyelin (d18:1/22:1, d18:2/22:0, d16:1/24:1)*	HMDB0012104		64195560	64347564	7.8075	7.80853
N6-acetyllysine	HMDB0000206	C02727	560722	559462	5.74875	5.74777
beta-alanine	HMDB0000056	C00099	119205147	119005284	8.0763	8.07557
3-ureidopropionate	HMDB0000026	C02642	523166	522359	5.71864	5.71797
deoxycarnitine	HMDB0001161	C01181	557472104	556627613	8.74622	8.74556
oxalate (ethanedioate)	HMDB0002329	C00209	6319674	6326765	6.80069	6.80118
1-palmitoyl-2-docosahexaenoyl-GPE (16:0/22:6)*	HMDB0008946		39576532	39608336	7.59744	7.59779
1-palmitoyl-2-palmitoleoyl-GPC (16:0/16:1)*	HMDB0007969		1.9253e+08	1.92591e+08	8.2845	8.28464
